# Supplementary material for: Association between Right Ventricular Function and Exercise Capacity in Patients with Chronic Heart Failure
Source: J Clin Med. 2022 Feb 18;11(4):1066. doi: 10.3390/jcm11041066 (PMC8877496; doi:10.3390/jcm11041066)
Supplement: Supplementary file 1 [file jcm-11-01066-s001.zip]

Archive with 1 entries (1 files):
- jcm-1587053-supplementary.pdf
